# Supplementary material for: A systematic review and meta-analysis of the first decade of compositional data analyses of 24-hour movement behaviours, health, and well-being in school-aged children
Source: J Act Sedentary Sleep Behav. 2025 Mar 27;4:4. doi: 10.1186/s44167-025-00076-w (PMC11948812; doi:10.1186/s44167-025-00076-w)
Supplement: Supplementary file 4 — Supplementary Material 4 [file 44167_2025_76_MOESM4_ESM.csv]

Publication	Exclusion Reason
Aadland E, Andersen LB, Migueles JH, Ortega FB, Kvalheim OM. Interpretation of associations between the accelerometry physical activity spectrum and cardiometabolic health and locomotor skills in two cohorts of children using raw, normalized, log-transformed, or compositional data. J Sports Sci. 2020;38(23):2708-2719. doi:10.1080/02640414.2020.1796462.	Not 24h Movement Behaviours
Aadland E, Kvalheim OM, Anderssen SA, Resaland GK, Andersen LB. Multicollinear physical activity accelerometry data and associations to cardiometabolic health: Challenges, pitfalls, and potential solutions. Int J Behav Nutr Phys Act. 2019;16(1):74. doi:10.1186/s12966-019-0836-z.	Not 24h Movement Behaviours
Astbury CC, Foley L, Penney TL, Adams J. How does time use differ between individuals who do more versus less foodwork? A compositional data analysis of time use in the United Kingdom time use survey 2014-2015. Nutrients. 2020;12(8):1-25. doi:10.3390/nu12082280.	Wrong age
Berninger N, Hoor Gt, Plasqui G, Crutzen R. Sequential Activity Patterns and Outcome-Specific, Real-Time, and Target Group-Specific Feedback: The SPORT Algorithm. Journal for the Measurement of Physical Behaviour. 2021;4(2):126-136.	Not 24h Movement Behaviours
Bezerra TA, Clark CCT, Souza Filho AND, Fortes LDS, Mota JAPS, Duncan MJ, Martins CMDL. 24-hour movement behaviour and executive function in preschoolers: A compositional and isotemporal reallocation analysis. European Journal of Sport Science. 2021;21(7):1064-1072.	Wrong age
Biddle GJH, Edwardson CL, Henson J, Davies MJ, Khunti K, Rowlands AV, Yates T. Associations of physical behaviours and behavioural reallocations with markers of metabolic health: A compositional data analysis. Int J Environ Res Public Health. 2018;15(10):2280. doi:10.3390/ijerph15102280.	Wrong age
Biddle GJH, Henson J, Biddle SJH, Davies MJ, Khunti K, Rowlands AV, Sutton S, Yates T, Edwardson CL. Modelling the reallocation of time spent sitting into physical activity: Isotemporal substitution vs. compositional isotemporal substitution. Int J Environ Res Public Health. 2021;18(12):6210. doi:10.3390/ijerph18126210.	Wrong age
Bird M, Datta GD, Chinerman D, Kakinami L, Mathieu ME, Henderson M, Barnett TA. Associations of neighborhood walkability with moderate to vigorous physical activity: an application of compositional data analysis comparing compositional and non-compositional approaches. Int J Behav Nutr Phys Act. 2022;19(1):55. doi:10.1186/s12966-022-01256-6.	Health and wellness not an outcome
Booker R, Holmes ME, Newton RL, Norris KC, Thorpe RJ, Carnethon MR. Compositional analysis of movement behaviors' association on high-sensitivity c-reactive protein: the Jackson heart study. Ann Epidemiol. 2022;76((Booker, Carnethon) Department of Preventive Medicine, Feinberg School of Medicine, Northwestern University, Chicago, IL):7-12. doi:10.1016/j.annepidem.2022.09.009.	Wrong age
Bourke M, Patten RK, Hilland TA, Craike M. Within-Person Associations Between Physical and Social Contexts With Movement Behavior Compositions in Adolescents: An Ecological Momentary Assessment Study Using a Compositional Data Analysis Approach. J Phys Act Health. 2022;19(9):615-622. doi:10.1123/jpah.2022-0233.	Not 24h Movement Behaviours
Bourke M, Vanderloo LM, Irwin JD, Burke SM, Johnson AM, Driediger M, Timmons BW, Tucker P. Association between childcare movement behaviour compositions with health and development among preschoolers: Finding the optimal combinations of physical activities and sedentary time. J Sports Sci. 2022;((Bourke, Vanderloo, Tucker) School of Occupational Therapy, Faculty of Health Sciences, Western Univer…	Wrong age
Brown DMY, Kwan MYW, King-Dowling S, Cairney J. Cross-Sectional Associations Between Wake-Time Movement Compositions and Mental Health in Preschool Children With and Without Motor Coordination Problems. Front Pediatr. 2021;9((Brown) Department of Psychology, University of Texas at San Antonio, San Antonio, TX, United States):752333. doi:10.3389/fped.2021.752333.	Not 24h Movement Behaviours
Burns RD, Kim Y, Byun W, Brusseau T. Associations of School Day Sedentary Behavior and Physical Activity With Gross Motor Skills: Use of Compositional Data Analysis. J Phys Act Health. 2019;16(10):811-817. doi:10.1123/jpah.2018-0549.	Wrong study design (e.g., abstracts, reviews)
Campbell JE, Janssen I. The neighborhood physical environment and the 24-hour movement behavior composition among children. Int J Environ Health Res. 2022;((Campbell, Janssen) School of Kinesiology and Health Studies, Queen's University, Kingston, Canada). doi:10.1080/09603123.2022.2041562.	Health and wellness not an outcome
Cardon G, Chastin S, Stappen VV, Huys N, Stefanova T, Chakarova N, Kivel� J, Moreno LA, Istv�nn� RS, Androutsos O, Manios Y, Craemer MD. Feel4Diabetes intervention: effectiveness on 24-hour physical behaviour composition in families at risk for diabetes development. Health Promotion International. 2022;37(5):1-15. doi:10.1093/heapro/daac092.	Health and wellness not an outcome
Carson V, Tremblay MS, Chaput JP, Chastin S. Associations between physical activity, sedentary time, sleep, and adiposity indicators of Canadian children and youth using compositional analyses. Obes Rev. 2016;17(SUPPL. 2):86. doi:10.1111/obr.12401.	Wrong study design (e.g., abstracts, reviews)
Carson V, Tremblay MS, Chaput JP, McGregor D, Chastin S. Compositional analyses of the associations between sedentary time, different intensities of physical activity, and cardiometabolic biomarkers among children and youth from the United States. PLoS ONE. 2019;14(7):e0220009. doi:10.1371/journal.pone.0220009.	Not 24h Movement Behaviours
Chaput JP, Saunders TJ, Carson V. Interactions between sleep, movement and other non-movement behaviours in the pathogenesis of childhood obesity. Obes Rev. 2017;18(Supplement 1):7-14. doi:10.1111/obr.12508.	Wrong study design (e.g., abstracts, reviews)
Chastin SFM, McGregor DE, Biddle SJH, Cardon G, Chaput JP, Dall PM, Dempsey PC, DiPietro L, Ekelund U, Katzmarzyk PT, Leitzmann M, Stamatakis E, Van der Ploeg HP. Striking the Right Balance: Evidence to Inform Combined Physical Activity and Sedentary Behavior Recommendations. J Phys Act Health. 2021;18(6):631-637. doi:10.1123/jpah.2020-0635.	Wrong age
Chen M, Chia M, Chua T, Shen Z, Kang M, Chen L, Tong T, Wang X. Associations between Parental Educational Attainment, Children's 24-h Behaviors and Children's Hyperactivity Behavior in the COVID-19 Pandemic. Healthcare (Basel, Switzerland). 2024;12(5). doi:https://dx.doi.org/10.3390/healthcare12050516.	Not 24h Movement Behaviours
Chong KH, Dumuid D, Cliff DP, Parrish AM, Okely AD. Changes in 24-Hour Domain-Specific Movement Behaviors and Their Associations With Children's Psychosocial Health During the Transition From Primary to Secondary School: A Compositional Data Analysis. J Phys Act Health. 2022;19(5):358-366. doi:10.1123/jpah.2021-0630.	Not 24h Movement Behaviours
Compernolle S, Van Dyck D, De Cocker K, Palarea-Albaladejo J, De Bourdeaudhuij I, Cardon G, Chastin SFM. Differences in context-specific sedentary behaviors according to weight status in adolescents, adults and seniors: A compositional data analysis. Int J Environ Res Public Health. 2018;15(9):1916. doi:10.3390/ijerph15091916.	Not 24h Movement Behaviours
Delisle Nystr�m C, Migueles JH, Henriksson P, L�f M. Physical activity and cardiovascular risk factors in children from 4 to 9 years of age. Sports Medicine-Open. 2023;9(1):99.	Not 24h Movement Behaviours
Dumuid D, Olds T, Wake M, Rasmussen CL, Pedisic Z, Hughes JH, Foster DJR, Walmsley R, Atkin AJ, Straker L, Fraysse F, Smith RT, Neumann F, Kenett RS, Mork PJ, Bennett D, Doherty A, Stanford T. Your best day: An interactive app to translate how time reallocations within a 24-hour day are associated with health measures. PLoS ONE. 2022;17(9 September):e0272343. doi:10.1371/journal.pone.0272343.	Not 24h Movement Behaviours
Estevan I, Clark C, Molina-Garcia J, Menescardi C, Barton V, Queralt A. Longitudinal association of movement behaviour and motor competence in childhood: A structural equation model, compositional, and isotemporal substitution analysis. J Sci Med Sport. 2022;25(8):661-666. doi:10.1016/j.jsams.2022.05.010.	Not 24h Movement Behaviours
Fairclough SJ, Dumuid D, Mackintosh KA, Stone G, Dagger R, Stratton G, Davies I, Boddy LM. Adiposity, fitness, health-related quality of life and the reallocation of time between children's school day activity behaviours: A compositional data analysis. Preventive Med Reports. 2018;11((Fairclough) Movement Behaviours, Health and Wellbeing Research Group, Department of Sport and Physical Activity, …	Not 24h Movement Behaviours
Fairclough SJ, Hurter L, Dumuid D, Gaba A, Rowlands AV, Cruz BDP, Cox A, Crotti M, Foweather L, Graves LEF, Jones O, McCann DA, Noonan RJ, Owen MB, Rudd JR, Taylor SL, Tyler R, Boddy LM. The Physical Behaviour Intensity Spectrum and Body Mass Index in School-Aged Youth: A Compositional Analysis of Pooled Individual Participant Data. Int J Environ Res Public Health. 2022;19(14):8778. doi:10.3390/i…	Not 24h Movement Behaviours
Gaba A, Pedisic Z, Stefelova N, Dygryn J, Hron K, Dumuid D, Tremblay M. Sedentary behavior patterns and adiposity in children: A study based on compositional data analysis. BMC Pediatr. 2020;20(1):147. doi:10.1186/s12887-020-02036-6.	Not 24h Movement Behaviours
Giurgiu M, Ebner-Priemer UW, Dumuid D. Compositional insights on the association between physical activity and sedentary behavior on momentary mood in daily life. Psychology of Sport & Exercise. 2022;58:N.PAG-N.PAG.	Wrong age
Haszard J, Morrison S, Jackson R, Meredith-Jones K, Galland B, Taylor R. Estimating the influence of sleep loss on dietary intake in children: A longitudinal compositional analysis using data from a randomized crossover trial. Obesity Reviews. 2022;23(Supplement 2). doi:https://dx.doi.org/10.1111/obr.13502. Cited in: Pubmed; PMID 639672418.	Wrong study design (e.g., abstracts, reviews)
Hedayatrad L, Stewart T, Paine SJ, Marks E, Walker C, Duncan S. Sociodemographic differences in 24-hour time-use behaviours in New Zealand children. Int J Behav Nutr Phys Act. 2022;19(1):131. doi:10.1186/s12966-022-01358-1.	Health and wellness not an outcome
Janurek J, Hadi SA, Mojzisch A, Hausser JA. The association of the 24 hour distribution of time spent in physical activity, work, and sleep with emotional exhaustion. Int J Environ Res Public Health. 2018;15(9):1927. doi:10.3390/ijerph15091927.	Wrong age
Kandola A, del Pozo Cruz B, Hayes JF, Owen N, Dunstan DW, Hallgren M. Impact on adolescent mental health of replacing screen-use with exercise: A prospective cohort study. J Affective Disord. 2022;301((Kandola, Hayes) Division of Psychiatry, University College London, London, UK, United Kingdom):240-247. doi:10.1016/j.jad.2021.12.064.	Not 24h Movement Behaviours
Kemp BJ, Dumuid D, Chong KH, Parrish AM, Cliff D. Cross-sectional and longitudinal associations of domain-specific physical activity composition with health-related quality of life in childhood and adolescence in Australia. International Journal of Behavioral Nutrition and Physical Activity. 2023;20(1):67. doi:https://dx.doi.org/10.1186/s12966-023-01466-6. Cited in: Pubmed; PMID 2023634354.	Not 24h Movement Behaviours
Kracht CL, Katzmarzyk PT, Champagne CM, Broyles ST, Hsia DS, Newton Jr RL, Staiano AE. Association between Sleep, Sedentary Time, Physical Activity, and Adiposity in Adolescents: A Prospective Observational Study. Medicine & Science in Sports & Exercise. 2023;55(1):110-118. doi:10.1249/MSS.0000000000003018.	No compositional data analyses
Ma T, Xie YJ, Bennett T, Lee CD. Time-of-day moderate-to-vigorous physical activity and all-cause mortality in individuals with type 2 diabetes. J Sports Sci. 2022;40(6):614-620. doi:10.1080/02640414.2021.2009163.	Not apparently healthy
Matricciani L, Dumuid D, Stanford T, Maher C, Bennett P, Bobrovskaya L, Murphy A, Olds T. Time use and dimensions of healthy sleep: A cross-sectional study of Australian children and adults. Sleep health. 2024;((Matricciani) Clinical & Health Sciences, University of South Australia, Adelaide, South Australia, Australia; Alliance for Research in Exercise, Nutrition and Activity (ARENA), University…	Health and wellness not an outcome
Migueles JH, Delisle Nystr�m C, Dumuid D, Lepp�nen MH, Henriksson P, L�f M. Longitudinal associations of movement behaviours with body composition and physical fitness from 4 to 9 years of age: structural equation and mediation analysis with compositional data. International Journal of Behavioral Nutrition and Physical Activity. 2023;20(1):11.	Wrong age
Moreno-Llamas A, Garcia-Mayor J, De la Cruz-Sanchez E. How Europeans move: a moderate-to-vigorous physical activity and sitting time paradox in the European Union. Public Health. 2022;203((Moreno-Llamas, Garcia-Mayor, De la Cruz-Sanchez) Public Health and Epidemiology Research Group, San Javier Campus, University of Murcia, Murcia, Spain):1-8. doi:10.1016/j.puhe.2021.11.016.	Wrong age
O'Connor S, Dooley E, Shams-White M, Bowles H, Nebeling L, Saint-Maurice P. 24hr Time Use Behavior and Body Mass Index Among Adolescents: A Compositional Data Analysis Approach. Obesity. 2022;30(Supplement 1):55-56. doi:https://dx.doi.org/10.1002/oby.23626. Cited in: Pubmed; PMID 639759071.	Wrong study design (e.g., abstracts, reviews)
Olds T, Maher C, Dumuid D. Life on holidays: differences in activity composition between school and holiday periods in Australian children. BMC Public Health. 2019;19(Supplement 2):450. doi:10.1186/s12889-019-6765-6.	Health and wellness not an outcome
Yanping QIU, Lijuan W, Yulan Z, Huan C, Guo L. The association between 24h movement behaviors and fundamental motor skills of children based on compositional data analyses. Journal of Physical Education / Tiyu Xuekan. 2023;30(1):137-144.	Not English
Rees-Punia E, Guinter MA, Gapstur SM, Wang Y, Patel AV. Composition of time in movement behaviors and weight change in latinx, black and white participants. PLoS ONE. 2021;16(1 January):e0244566. doi:10.1371/journal.pone.0244566.	Wrong age
Roscoe CMP, Duncan MJ, Clark CCT. The 24-h Movement Compositions in Weekday, Weekend Day or Four-Day Periods Differentially Associate with Fundamental Movement Skills. Children (Basel). 2021;8(10). doi:10.3390/children8100828.	Wrong age
Rubin L, Gaba A, Pelclova J, Stefelova N, Jakubec L, Dygryn J, Hron K. Changes in sedentary behavior patterns during the transition from childhood to adolescence and their association with adiposity: a prospective study based on compositional data analysis. Arch public health. 2022;80(1):1. doi:10.1186/s13690-021-00755-5.	Not 24h Movement Behaviours
Sampasa-Kanyinga H, Colman I, Dumuid D, Janssen I, Goldfield GS, Wang JL, Patte KA, Leatherdale ST, Chaput JP. Longitudinal association between movement behaviours and depressive symptoms among adolescents using compositional data analysis. PLoS ONE. 2021;16(9 September):e0256867. doi:10.1371/journal.pone.0256867.	Not 24h Movement Behaviours
Saner C, Senior A, Janner M, Raubenheimer D, Simpson S, Lakka T. Evidence for protein leverage in children and adolescents in PANIC - Physical Activity and Nutritional Intervention in Childhood. Swiss Med Wkly. 2022;152(SUPPL 258):11S.	No compositional data analyses
Smithson M, Broomell SB. Compositional data analysis tutorial. Psychological Methods. 2024;29(2):362-378. doi:https://dx.doi.org/10.1037/met0000464.	Wrong study design (e.g., abstracts, reviews)
Starbek P, Kastelic K, Sarabon N. The Impact of Online-Schooling during COVID-19 on Device-Measured 24-Hour Movement Behaviours among High School Students: A Compositional Data Analysis. Children (Basel). 2022;9(5). doi:10.3390/children9050667.	Not 24h Movement Behaviours
Stefelova N, Dygryn J, Hron K, Gaba A, Rubin L, Palarea-Albaladejo J. Robust compositional analysis of physical activity and sedentary behaviour data. Int J Environ Res Public Health. 2018;15(10):2248. doi:10.3390/ijerph15102248.	Not 24h Movement Behaviours
Verswijveren SJJM, Lamb KE, Martin-Fernandez JA, Winkler E, Leech RM, Timperio A, Salmon J, Daly RM, Cerin E, Dunstan DW, Telford RM, Telford RD, Olive LS, Ridgers ND. Using compositional data analysis to explore accumulation of sedentary behavior, physical activity and youth health. J Sport Health Sci. 2022;11(2):234-243. doi:10.1016/j.jshs.2021.03.004.	Not 24h Movement Behaviours
von Rosen P, Hagstromer M. Excellent Self-Rated Health Associated With Activities of Higher Intensities: A Compositional Data Analysis Approach. J Phys Act Health. 2019;16(11):1007-1013. doi:10.1123/jpah.2019-0044.	Not 24h Movement Behaviours
Zhang L, Li H, Zhang Z. Association Of 24-hour Activity Behaviors And Cardiorespiratory Fitness In Chinese Adolescents: Compositional Data Analysis: 2583...American College of Sports Medicine, Annual Meeting and World Congresses, May 31-June 4, 2022, San Diego, California. Medicine & Science in Sports & Exercise. 2022;54(9S):506-506. doi:10.1249/01.mss.0000881420.12196.e7.	Wrong study design (e.g., abstracts, reviews)
Zhenya C, Shuming W. Isotemporal Substitution Effect of Movement Behavior on Mental Health of 3-6 Years Old Children. Journal of Tianjin Institute of Sport / Tianjin Tiyu Xueyuan Xuebao. 2022;37(3):366-372.	Not English
