# Supplementary material for: A systematic review and meta-analysis of the first decade of compositional data analyses of 24-hour movement behaviours, health, and well-being in school-aged children
Source: J Act Sedentary Sleep Behav. 2025 Mar 27;4:4. doi: 10.1186/s44167-025-00076-w (PMC11948812; doi:10.1186/s44167-025-00076-w)
Supplement: Supplementary file 5 — Supplementary Material 5 [file 44167_2025_76_MOESM5_ESM.xlsx]

## Sheet: Sheet1
Reference	Cohort Name	Countries	Sample Size Recruited	Analytical Sample	Sample Age Mean (sd)/Range*	Movement Behaviour Composition	Waking Day Measures	Sleep Measures	Substitution Units (if applicable)	Adiposity	Cardiometabolic Biomarkers	Cognitive	Fitness	Mental Well-Being and Illness Indicators	Motor Skills	Musculoskeletal Growth	Other Health Behaviours
Cross-Sectional Designs
Carson, et al. (30)	CHMS Cycles 1-3	Canada	5217	4169	11.4 (0.1)	LPA, MVPA, SED, Sleep	Accelerometer (Waist)	Interview Question	10 minutes	zBMI, WC	HDL, CRP, Insulin, diastolic BP, systolic BP, triglycerides		Cardiorespiratory Fitness	Strength and Difficulties
Chong, et al. (32)		Australia	135	127	11.7 (0.5)	LPA, MVPA, SED, Sleep	Accelerometer (Wrist)	Accelerometer (Wrist)						Total Difficulties, Internalising Symptoms, Externalizing Symptoms, Prosocial Behaviour, Psychological Distress
Domingues, et al. (27)		Brazil	228	185	15.96 (1.02)	LPA, MVPA, SED, Sleep	Accelerometer (Waist)	Accelerometer (Waist)	75, 90, and 120 minutes reported; 75 minutes used in analyses	zBMI, BMI
Dumuid, et al. (33)	ISCOLE	Australia, Brazil, Canada, China, Colombia, Finland, India, Kenya, Portugal, South Africa, England, and the USA	7372	5855	9-11 years	LPA, MVPA, SED, Sleep	Accelerometer (Waist)	Accelerometer (Waist)						HRQoL
Dumuid, et al. (50)	ISCOLE	Australia, Brazil, Canada, China, Colombia, Finland, India, Kenya, Portugal, South Africa, England, and the USA	7372	5710	9-11 years	LPA, MPA, VPA, SED, Sleep	Accelerometer (Waist)	Accelerometer (Waist)		zBMI, WC-to-height ratio, Body Fat %
Dumuid, et al. (35)	ISCOLE	Australia, Brazil, Canada, China, Colombia, Finland, India, Kenya, Portugal, South Africa, England, and the USA	NR	5828	9-11 years	LPA, MVPA, SED, Sleep	Accelerometer (Waist)	Accelerometer (Waist)		zBMI
Dumuid, et al. (26)	ISCOLE subset	Australia, Canada, Finland, England	2156	1728	9-11 years	LPA, MVPA, SED, Sleep	Accelerometer (Waist)	Accelerometer (Waist)	30 minutes	Body Fat %
Dumuid, et al. (34)	Longitudinal Study of Australian Children, Wave 6, birth cohort	Australia	NR	3228	10.9 (0.3)	TPA, SED, Sleep	Self-Report Diary	Self-Report Diary		zBMI
Dumuid, et al. (15)	Child Health CheckPoint study	Australia	1874	1279	11.9 (0.4)	LPA, MVPA, SED, Sleep	Accelerometer (Wrist)	Accelerometer (Wrist)								Tibial Bone Density, Tibial Bone Strength, Tibial Dimensions
Dumuid, et al. (14)	Child Health CheckPoint study	Australia	1874	1182	12.0 (0.4)	LPA, MVPA, SED, Sleep	Accelerometer (Wrist)	Accelerometer (Wrist)		Body Fat %	Glycoprotein acetylation, Mean Arterial BP	Academic Performance, Non-verbal IQ, Receptive Vocabulary	Cardiorespiratory Fitness	Depression, Emotional Symptoms, Psychosocial Well-being, Life Satisfaction		Bone Strength
Matricciani, et al. (39)	Child Health CheckPoint	Australia	1874	1073	12.0 (0.4)	LPA, MVPA, SED, Sleep	Accelerometer (Wrist)	Accelerometer (Wrist)		zBMI	Apolipoprotein B/A1 Diastolic BP Glycoprotein Acetyls Metabolic Syndrome Severity Score Systolic BP
Ren, et al. (40)		China	1415	1323	16.4 (0.9)	LPA, MVPA, SED, Sleep	Self-Report Questionnaire	Self-Report Questionnaire									Smartphone Addiction
Talarico and Janssen (42)		Canada	458	434	11.7 (1.1)	LPA, MVPA, SED, Sleep	Accelerometer (Waist)	Sleep log & Visual inspection of Accelerometer (Waist) trace	Various. Based on unit change in outcome variables.	zBMI, WC, Fat mass index
Watson, et al. (44)**
Checkpoint	Child Health CheckPoint	Australia	1874	1282	12.0 (0.4)	LPA, MVPA, SED, Sleep	Accelerometer (Wrist)	Accelerometer (Wrist)				Literacy, Numeracy
ISCOLE Adelaide	ISCOLE Australian Year 5 students only	Australia	528	452	10.7 (0.4)	LPA, MVPA, SED, Sleep	Accelerometer (Waist)	Accelerometer (Waist)				Literacy, Numeracy
Fairclough, et al. (45)	Active Schools: Skelmersdale study	England	215	169	10.3 (0.3)	LPA, MVPA, SED, Sleep	Accelerometer (Wrist)	Accelerometer (Wrist)	15 minutes	zBMI, WC-to-height ratio			Cardiorespiratory Fitness
Fairclough, et al. (37)		England	382	359	11.5 (1.4)	LPA, MVPA, SED, Sleep	Accelerometer (Wrist)	Accelerometer (Wrist)				Inhibition, Spatial working memory, Switching		Depression, Combined Internalizing and Externalizing Symptoms, Externalizing Symptoms, Internalizing Symptoms, Prosocial behaviours, Self-esteem
Gaba, et al. (38)	Not named, but cited. DOIs: https://doi.org/10.1186/s12966-020-01004-8 ; https://doi.org/10.1186/s12889-020-09213-3	Czech Republic	907	336	14.03 (6.38)	Sleep, In & Out of school: LPA, MPA, VPA, SED	Accelerometer (Wrist)	Accelerometer (Wrist)	30, 10, 2, and 1.5 minutes. 10 minutes used in analyses.	Body Fat %, Fat mass index
Haszard, et al. (25)	PLAY	New Zealand	NR	742	8.0 (1.1)	LPA, MVPA, SED, Sleep	Accelerometer (Waist)	Accelerometer (Waist)	10% and 10 minutes. 10 minutes used in analyses.	zBMI
Smith, et al. (41)		Iran, United Kingdom	258	NR	9.7 (0.5)	LPA, MVPA, SED, Sleep	Accelerometer (Wrist)	Accelerometer (Wrist)	10 minutes						Fundamental Movement Skill Competency
Zhang, et al. (48)		China	358	241	12.82 (0.60)	LPA, MVPA, SED, Sleep	Accelerometer (Waist)	Accelerometer (Waist)	30 minutes				50-m run, Long-distance run, Standing long jump, Overall fitness score,
Chen, et al. (31)		China	603	596	11.89 (2.09)	LPA, MVPA, SED, Sleep	Accelerometer (Waist)	Accelerometer (Waist)	10% and 10 minutes. 10 minutes used in analyses.	zBMI
Tan, et al. (43)	GUSTO mother-offspring cohort	Singapore	836	711	10 (NR)	LPA, MVPA, SED, Sleep	Accelerometer (Wrist)	Accelerometer (Wrist)	30 minutes					HRQoL, Emotional well-being, Physical well-being, Relationship with family, Relationship with friends, School functioning, Self-esteem
Fairclough, et al. (36)		England	490	382	11.1 (1.6)	LPA, MPA, VPA, SED, Sleep	Accelerometer (Wrist)	Accelerometer (Wrist)						Total Difficulties, Internalizing Problems, Externalizing Problems
Lund Rasmussen, et al. (49)		Czech Republic	907	659	13.9 (2.8)	LPA, MVPA, SED, Sleep	Accelerometer (Wrist)	Accelerometer (Wrist)		zBMI, Body Fat %, Fat mass index, Visceral Adipose Tissue
Faria, et al. (46)		Brazil	228	217	16.0 (15.0–17.0)****	LPA, MVPA, SED, Sleep	Accelerometer (Waist)	Accelerometer (Waist)	10 minutes					Internalizing Symptoms
Longitudinal Designs
Chong, et al. (32)***		Australia	135	88	11.8 (0.4)	LPA, MVPA, SED, Sleep	Accelerometer (Wrist)	Accelerometer (Wrist)						Total Difficulties, Internalising Symptoms, Externalizing Symptoms, Prosocial Behaviour, Psychological Distress
Tan, et al. (43)***	GUSTO mother-offspring cohort	Singapore	836	370	8 (NR)	LPA, MVPA, SED, Sleep	Accelerometer (Wrist)	Accelerometer (Wrist)						HRQoL, Emotional well-being, Physical well-being, Relationship with family, Relationship with friends, School functioning, Self-esteem
Segura-Jimenez, et al. (47)	UP&DOWN	Spain	514	296	12.82 (2.4)	LPA, MVPA, SED, Sleep	Accelerometer (Lower back)	Self-Report Questionnaire	10 minutes		Adiponectin, CRP, Complement factor 3, Complement factor 4, Interleukin-6, Leptin, Tumor Necrosis Factor-α
Note: *Age Range reported when mean not reported. For longitudinal designs, age is reported when the movement behaviour composition was first measured. **Indicates studies which reported analyses from multiple cohorts without pooling results; descriptions of cohort are reported separately. ***Indicates designs where a both a longitudinal and cross sectional analysis were conducted, and are thus r…
